# Supplementary material for: Regulatory network reconstruction reveals genes with prognostic value for chronic lymphocytic leukemia
Source: BMC Genomics. 2015 Nov 25;16:1002. doi: 10.1186/s12864-015-2189-6 (PMC4659237; doi:10.1186/s12864-015-2189-6)
Supplement: Additional file 1: Table S1. — Total list of genes with statistically significant differences obtained from the meta-analysis. Table S2. Selected regulators (CERS6, TCF7, and MYBL1) and their targets. (XLSX 132 kb) [file 12864_2015_2189_MOESM1_ESM.xlsx]

## Sheet: Supplementary Table 1
GENE	FISHER	P_VALUE	CORRECTED P_VALUE
CRY1	528.838	1e-20	4.78988764044944e-19
LPL	475.056	1e-20	4.78988764044944e-19
ZBTB20	459.729	1e-20	4.78988764044944e-19
SEPT10	398.805	1e-20	4.78988764044944e-19
COBLL1	378.883	1e-20	4.78988764044944e-19
NRIP1	369.87	1e-20	4.78988764044944e-19
DMD	360.795	1e-20	4.78988764044944e-19
ZAP70	314.552	1e-20	4.78988764044944e-19
LDOC1	312.07	1e-20	4.78988764044944e-19
WSB2	305.82	1e-20	4.78988764044944e-19
CLEC2B	304.899	1e-20	4.78988764044944e-19
PCDH9	292.377	1e-20	4.78988764044944e-19
TCF7	258.543	1e-20	4.78988764044944e-19
PHEX	245.261	1e-20	4.78988764044944e-19
SLAMF1	231.231	1e-20	4.78988764044944e-19
BCL7A	217.785	1e-20	4.78988764044944e-19
PFKP	216.269	1e-20	4.78988764044944e-19
ATOX1	214.709	1e-20	4.78988764044944e-19
USP6NL	209.205	1e-20	4.78988764044944e-19
FUT8	208.267	1e-20	4.78988764044944e-19
SPG20	204.921	1e-20	4.78988764044944e-19
TGFBR3	203.904	1e-20	4.78988764044944e-19
CERS6	201.122	1e-20	4.78988764044944e-19
FLNB	199.116	1e-20	4.78988764044944e-19
P2RX1	197.238	1e-20	4.78988764044944e-19
MYBL1	193.072	1e-20	4.78988764044944e-19
RNF41	190.079	1e-20	4.78988764044944e-19
IFI44	186.887	1e-20	4.78988764044944e-19
FADS3	186.507	1e-20	4.78988764044944e-19
TNFRSF1B	186.002	1e-20	4.78988764044944e-19
TBC1D2B	185.668	1e-20	4.78988764044944e-19
PSD3	185.619	1e-20	4.78988764044944e-19
SLC4A7	185.579	1e-20	4.78988764044944e-19
BCAT1	184.88	1e-20	4.78988764044944e-19
MYLK	184.106	1e-20	4.78988764044944e-19
DFNA5	183.664	1e-20	4.78988764044944e-19
IFI44L	181.679	1e-20	4.78988764044944e-19
GAB1	181.63	1e-20	4.78988764044944e-19
FARP1	178.333	1e-20	4.78988764044944e-19
CD86	172.222	1e-20	4.78988764044944e-19
MGAT5	168.97	1e-20	4.78988764044944e-19
FRMD4B	166.97	1e-20	4.78988764044944e-19
CPM	166.667	1e-20	4.78988764044944e-19
SNED1	165.496	1e-20	4.78988764044944e-19
PDIA6	164.596	1e-20	4.78988764044944e-19
ABCA6	164.483	1e-20	4.78988764044944e-19
PTCH1	163.86	1e-20	4.78988764044944e-19
LY9	161.655	1e-20	4.78988764044944e-19
ZNF266	160.312	1e-20	4.78988764044944e-19
APP	157.498	1e-20	4.78988764044944e-19
MTSS1	151.329	1e-20	4.78988764044944e-19
FRY	150.953	1e-20	4.78988764044944e-19
HIP1	150.854	1e-20	4.78988764044944e-19
KLF10	147.772	1e-20	4.78988764044944e-19
RBMS3	144.134	1e-20	4.78988764044944e-19
PLD1	144.01	1e-20	4.78988764044944e-19
IGF1R	143.905	1e-20	4.78988764044944e-19
PDE8A	142.544	1e-20	4.78988764044944e-19
PAK1	140.391	1e-20	4.78988764044944e-19
SERPINB6	138.084	1e-20	4.78988764044944e-19
LRCH1	137.38	1e-20	4.78988764044944e-19
HOMER2	136.959	1e-20	4.78988764044944e-19
PEBP1	136.486	1e-20	4.78988764044944e-19
NCAPH	134.556	1e-20	4.78988764044944e-19
ARSD	134.294	1e-20	4.78988764044944e-19
DLEU2	131.888	1e-20	4.78988764044944e-19
DIP2C	131.646	1e-20	4.78988764044944e-19
FGL2	131.627	1e-20	4.78988764044944e-19
SH3PXD2A	130.708	1e-20	4.78988764044944e-19
GALNT2	124.593	1e-20	4.78988764044944e-19
NMB	123.083	1e-20	4.78988764044944e-19
KLF12	122.706	1e-20	4.78988764044944e-19
RASGRP1	122.66	1e-20	4.78988764044944e-19
METTL7A	122.398	1e-20	4.78988764044944e-19
ZNF804A	122.272	1e-20	4.78988764044944e-19
KLK2	121.826	1e-20	4.78988764044944e-19
LPCAT1	121.16	1e-20	4.78988764044944e-19
CRIP1	119.704	1e-20	4.78988764044944e-19
VAMP5	117.869	1e-20	4.78988764044944e-19
PRKCA	116.219	1e-20	4.78988764044944e-19
FRK	115.121	1e-20	4.78988764044944e-19
ARHGAP44	114.933	1e-20	4.78988764044944e-19
TPST2	114.484	1e-20	4.78988764044944e-19
CRIP2	114.101	1e-20	4.78988764044944e-19
AKAP12	112.833	1e-20	4.78988764044944e-19
ME2	111.983	1e-20	4.78988764044944e-19
SLC16A6	111.98	1e-20	4.78988764044944e-19
COL19A1	110.447	1e-20	4.78988764044944e-19
TFEC	109.851	1e-20	4.78988764044944e-19
PPFIBP2	108.076	1e-20	4.78988764044944e-19
SORL1	107.917	1e-20	4.78988764044944e-19
TLE1	107.536	1e-20	4.78988764044944e-19
RDX	107.39	1e-20	4.78988764044944e-19
AKT3	104.759	1e-20	4.78988764044944e-19
RRBP1	104.398	1e-20	4.78988764044944e-19
RFC5	103.687	1e-20	4.78988764044944e-19
THEMIS2	103.386	1e-20	4.78988764044944e-19
ITPR3	102.553	1e-20	4.78988764044944e-19
HIBCH	102.027	1e-20	4.78988764044944e-19
TBC1D8	101.842	1e-20	4.78988764044944e-19
PTGER4	101.82	1e-20	4.78988764044944e-19
INPP5F	101.581	1e-20	4.78988764044944e-19
APOD	100.642	1e-20	4.78988764044944e-19
UGT2B17	100.398	1e-20	4.78988764044944e-19
SERPINF1	98.9916	1e-20	4.78988764044944e-19
LTK	98.8438	1e-20	4.78988764044944e-19
IL10RA	98.3602	1e-20	4.78988764044944e-19
APLP2	98.2958	1e-20	4.78988764044944e-19
FKBP5	97.5996	1e-20	4.78988764044944e-19
APBB2	97.4059	1e-20	4.78988764044944e-19
C16ORF45	97.3648	1e-20	4.78988764044944e-19
LRMP	97.224	1e-20	4.78988764044944e-19
CNTNAP2	97.1283	1e-20	4.78988764044944e-19
CCDC69	96.4505	1e-20	4.78988764044944e-19
CPT1A	96.4372	1e-20	4.78988764044944e-19
TSPO	96.2169	1e-20	4.78988764044944e-19
FNBP1	95.7296	1e-20	4.78988764044944e-19
ARL4A	95.4184	1e-20	4.78988764044944e-19
HIST1H3H	95.2474	1e-20	4.78988764044944e-19
MXI1	94.4655	1e-20	4.78988764044944e-19
SSBP2	94.422	1e-20	4.78988764044944e-19
TBC1D1	94.4161	1e-20	4.78988764044944e-19
SEC11A	94.2883	1e-20	4.78988764044944e-19
CREB3L2	94.1317	1e-20	4.78988764044944e-19
BMI1	93.0707	1e-20	4.78988764044944e-19
CD27	92.8853	1e-20	4.78988764044944e-19
CDK2AP1	92.6415	1e-20	4.78988764044944e-19
GRN	92.1934	1e-20	4.78988764044944e-19
ADD3	92.1439	1e-20	4.78988764044944e-19
TNF	91.5246	1e-20	4.78988764044944e-19
EGR3	91.4344	1e-20	4.78988764044944e-19
ABCB4	91.2742	1e-20	4.78988764044944e-19
KLF7	90.9437	1e-20	4.78988764044944e-19
TPM2	90.0422	1e-20	4.78988764044944e-19
IGHM	89.9921	1e-20	4.78988764044944e-19
CLCN4	89.5247	1e-20	4.78988764044944e-19
CD47	89.238	1e-20	4.78988764044944e-19
MNDA	88.6144	1e-20	4.78988764044944e-19
IGSF3	88.5278	1e-20	4.78988764044944e-19
CD72	88.1429	1e-20	4.78988764044944e-19
LGALS9	87.6241	1e-20	4.78988764044944e-19
SLC23A2	87.1315	1e-20	4.78988764044944e-19
NUDT3	87.064	1e-20	4.78988764044944e-19
CSDA	86.8444	1e-20	4.78988764044944e-19
DPYD	86.1568	1e-20	4.78988764044944e-19
ARHGEF10	86.0891	1e-20	4.78988764044944e-19
LRRC32	86.0205	1e-20	4.78988764044944e-19
CHST2	85.5223	1e-20	4.78988764044944e-19
HOMER3	85.258	1e-20	4.78988764044944e-19
TPD52	85.2154	1e-20	4.78988764044944e-19
ETFB	85.1306	1e-20	4.78988764044944e-19
ZFP36	84.4982	1e-20	4.78988764044944e-19
RNASE6	84.2539	1e-20	4.78988764044944e-19
CCL5	84.0577	1e-20	4.78988764044944e-19
UGT2B15	83.746	1e-20	4.78988764044944e-19
SLC2A3	83.7246	1e-20	4.78988764044944e-19
GPR18	83.4184	1e-20	4.78988764044944e-19
ITPKB	83.2989	1e-20	4.78988764044944e-19
LILRB4	83.0194	1e-20	4.78988764044944e-19
BMPR1A	82.6047	1e-20	4.78988764044944e-19
DLEU1	82.2418	1e-20	4.78988764044944e-19
ANXA2	82.1768	1e-20	4.78988764044944e-19
PACS2	81.9329	1e-20	4.78988764044944e-19
TP53I11	81.9007	1e-20	4.78988764044944e-19
ITGB5	81.6634	1e-20	4.78988764044944e-19
IQGAP2	81.6415	1e-20	4.78988764044944e-19
ADRBK2	81.6098	1e-20	4.78988764044944e-19
MAP3K8	81.5391	1e-20	4.78988764044944e-19
CNIH	80.8178	1e-20	4.78988764044944e-19
PTPN22	80.4718	1e-20	4.78988764044944e-19
SLC5A3	80.3603	1e-20	4.78988764044944e-19
KLRK1	80.0764	1e-20	4.78988764044944e-19
MAD1L1	79.4955	1e-20	4.78988764044944e-19
LAG3	79.4806	1e-20	4.78988764044944e-19
CAMKK2	78.1651	1e-20	4.78988764044944e-19
CD63	77.7531	1e-20	4.78988764044944e-19
MEST	77.5755	1e-20	4.78988764044944e-19
SMC5	77.5607	1e-20	4.78988764044944e-19
NR4A2	77.5153	1.1728829463209e-07	5.20833333350623e-06
TFDP1	76.8777	1.1728829463209e-07	5.20833333350623e-06
ZNF135	76.6063	1.1728829463209e-07	5.20833333350623e-06
APOBEC3G	76.4384	1.1728829463209e-07	5.20833333350623e-06
CKS2	76.1974	1.1728829463209e-07	5.20833333350623e-06
RUNX3	76.1097	1.1728829463209e-07	5.20833333350623e-06
PNP	76.064	1.1728829463209e-07	5.20833333350623e-06
CD70	75.9676	1.1728829463209e-07	5.20833333350623e-06
SYNJ2	75.93	1.1728829463209e-07	5.20833333350623e-06
SDC3	75.7827	1.1728829463209e-07	5.20833333350623e-06
ATP1B1	75.5699	1.1728829463209e-07	5.20833333350623e-06
FGFR1	75.5156	1.1728829463209e-07	5.20833333350623e-06
PAPD7	75.4583	1.1728829463209e-07	5.20833333350623e-06
TRIM2	75.2567	1.1728829463209e-07	5.20833333350623e-06
PHTF1	75.1124	2.34576589264179e-07	1.03626943008621e-05
RALGPS1	74.7793	3.51864883896269e-07	1.51515151520181e-05
MDFIC	74.7424	3.51864883896269e-07	1.51515151520181e-05
SWAP70	74.5089	3.51864883896269e-07	1.51515151520181e-05
RPS4Y1	74.4635	3.51864883896269e-07	1.51515151520181e-05
NUCB2	74.3897	3.51864883896269e-07	1.51515151520181e-05
LHFPL2	74.2173	4.69153178528359e-07	2.01005025132301e-05
FIBP	74.1827	5.86441473160448e-07	2.45098039223823e-05
CBFA2T3	74.0984	5.86441473160448e-07	2.45098039223823e-05
COL4A3	74.0806	5.86441473160448e-07	2.45098039223823e-05
SIPA1L1	73.923	5.86441473160448e-07	2.45098039223823e-05
C9ORF91	73.9042	5.86441473160448e-07	2.45098039223823e-05
COX5A	73.7811	7.03729767792538e-07	2.87081339722449e-05
NEDD9	73.5737	7.03729767792538e-07	2.87081339722449e-05
TMEM123	73.5526	7.03729767792538e-07	2.87081339722449e-05
GATM	73.247	7.03729767792538e-07	2.87081339722449e-05
HOXB2	73.1732	7.03729767792538e-07	2.87081339722449e-05
KLK1	73.0365	8.21018062424628e-07	3.31753554513383e-05
LMO7	73.0019	8.21018062424628e-07	3.31753554513383e-05
CAPG	72.8064	9.38306357056717e-07	3.73831775713345e-05
HIST2H2BE	72.7323	9.38306357056717e-07	3.73831775713345e-05
CD79A	72.7222	9.38306357056717e-07	3.73831775713345e-05
RPS6KA5	72.5639	1.05559465168881e-06	4.18604651176687e-05
SIAH1	72.4432	1.1728829463209e-06	4.62962962978332e-05
UCP2	72.2343	1.29017124095299e-06	4.9107142858773e-05
MCM6	72.1788	1.29017124095299e-06	4.9107142858773e-05
EED	72.0997	1.29017124095299e-06	4.9107142858773e-05
CTH	71.9326	1.29017124095299e-06	4.9107142858773e-05
EHD1	71.9216	1.29017124095299e-06	4.9107142858773e-05
JAK1	71.905	1.29017124095299e-06	4.9107142858773e-05
MX1	71.8552	1.29017124095299e-06	4.9107142858773e-05
BCL11A	71.8415	1.29017124095299e-06	4.9107142858773e-05
TP53I3	71.8206	1.40745953558508e-06	5.3097345134506e-05
MTA1	71.8119	1.40745953558508e-06	5.3097345134506e-05
TCF3	71.6979	1.52474783021717e-06	5.67685589538496e-05
FYN	71.3176	1.52474783021717e-06	5.67685589538496e-05
DDR1	71.3084	1.52474783021717e-06	5.67685589538496e-05
POU2AF1	70.8767	1.87661271400241e-06	6.95652173894981e-05
TNFRSF13B	70.6007	2.11118930326659e-06	7.79220779205669e-05
MYL5	70.5296	2.22847759789868e-06	8.18965517227765e-05
ACVR2A	70.3675	2.34576589253077e-06	8.47457627106668e-05
ARAP2	70.2884	2.34576589253077e-06	8.47457627106668e-05
NINL	70.2719	2.34576589253077e-06	8.47457627106668e-05
SGCE	70.2665	2.34576589253077e-06	8.47457627106668e-05
COQ2	70.1503	2.69763077642704e-06	9.70464135013373e-05
NR4A3	70.1358	2.81491907105913e-06	0.000100840336133824
KPNA1	70.1209	2.93220736569122e-06	0.000102880658435734
CD74	70.001	2.93220736569122e-06	0.000102880658435734
OSBPL3	69.9418	2.93220736569122e-06	0.000102880658435734
FHL1	69.9173	2.93220736569122e-06	0.000102880658435734
MARCKS	69.9148	2.93220736569122e-06	0.000102880658435734
CD99	69.8582	3.04949566032331e-06	0.000106557377048838
XBP1	69.8317	3.1667839549554e-06	0.000109311740890485
ABLIM1	69.8183	3.1667839549554e-06	0.000109311740890485
PABPC4	69.7577	3.1667839549554e-06	0.000109311740890485
DDX3Y	69.7031	3.28407224958749e-06	0.000111111111111043
TOB1	69.6865	3.28407224958749e-06	0.000111111111111043
FAM3C	69.6324	3.28407224958749e-06	0.000111111111111043
CEACAM1	69.5143	3.28407224958749e-06	0.000111111111111043
IL7	69.4783	3.28407224958749e-06	0.000111111111111043
RGS1	69.3611	3.40136054421958e-06	0.00011417322834652
SFTPB	69.2472	3.40136054421958e-06	0.00011417322834652
PHACTR2	68.744	4.69153178517256e-06	0.000156250000001489
SLC16A4	68.7299	4.69153178517256e-06	0.000156250000001489
CYBB	68.6061	4.80882007980465e-06	0.000159533073931574
HSD17B3	68.5252	4.92610837443674e-06	0.000161538461540183
AFF1	68.5122	4.92610837443674e-06	0.000161538461540183
CLMN	68.5096	4.92610837443674e-06	0.000161538461540183
SIT1	68.2356	5.27797325822199e-06	0.00017110266159544
S100A4	68.2314	5.27797325822199e-06	0.00017110266159544
SRSF3	68.2307	5.27797325822199e-06	0.00017110266159544
GRINA	68.0857	5.62983814211826e-06	0.000181818181817047
NPTX1	67.9475	5.74712643675035e-06	0.000184905660376353
MCM5	67.8255	6.09899132064662e-06	0.000194029850745646
MPC2	67.7737	6.09899132064662e-06	0.000194029850745646
AEBP1	67.7438	6.09899132064662e-06	0.000194029850745646
ARHGEF6	67.6703	6.3335679099108e-06	0.000200743494423418
RAB40B	66.8809	9.14848698096993e-06	0.000288888888887962
ERP29	66.8198	9.38306357023411e-06	0.000293040293039619
PTK2	66.777	9.38306357023411e-06	0.000293040293039619
ELK3	66.729	9.38306357023411e-06	0.000293040293039619
UPP1	66.6842	9.5003518648662e-06	0.000294545454544906
SERPINB8	66.6641	9.5003518648662e-06	0.000294545454544906
SNX29	66.598	9.73492845413038e-06	0.000300724637680854
PHF16	66.5245	1.03213699272908e-05	0.000317689530686215
DDX39A	66.4236	1.06732348111871e-05	0.000327338129497055
MYL9	66.3762	1.09078114004513e-05	0.000333333333334221
LIG1	66.326	1.12596762843475e-05	0.000342857142858383
INPP5D	66.2531	1.17288294627649e-05	0.000354609929076359
EGR1	66.246	1.17288294627649e-05	0.000354609929076359
BTN3A3	66.0704	1.23152709359253e-05	0.000368421052630524
TMEM131	66.0569	1.23152709359253e-05	0.000368421052630524
MXRA7	66.0543	1.23152709359253e-05	0.000368421052630524
DLGAP4	65.9554	1.27844241144537e-05	0.000381118881118294
NCK2	65.9058	1.313628899835e-05	0.000388888888888652
CD80	65.8933	1.313628899835e-05	0.000388888888888652
HSP90B1	65.7211	1.39573070607746e-05	0.000411764705882921
PRF1	65.6045	1.44264602393029e-05	0.000424137931035506
IFT88	65.5275	1.4543748533935e-05	0.000426116838489107
PTEN	65.4153	1.51301900069845e-05	0.000441780821916265
SH3YL1	65.2071	1.5833919774777e-05	0.000460750853241463
TCL1A	65.1609	1.60684963640412e-05	0.000465986394557194
HMGN3	65.0345	1.68895144264658e-05	0.000481605351170727
RHOBTB2	65.019	1.68895144264658e-05	0.000481605351170727
CAPNS1	65.0108	1.68895144264658e-05	0.000481605351170727
YPEL1	64.9556	1.68895144264658e-05	0.000481605351170727
HPCAL1	64.95	1.68895144264658e-05	0.000481605351170727
GMDS	64.8855	1.712409101573e-05	0.000486666666667046
BEX4	64.8693	1.73586676049942e-05	0.00049006622516616
DUSP2	64.8476	1.73586676049942e-05	0.00049006622516616
TMED3	64.7805	1.74759558996262e-05	0.000491749174918196
SLC7A1	64.5902	1.88834154351003e-05	0.000527868852457919
ACP1	64.578	1.88834154351003e-05	0.000527868852457919
GSPT1	64.3809	1.94698569082608e-05	0.000542483660130167
NBN	64.3327	1.9821721792157e-05	0.000550488599348309
SEC61G	64.2615	2.04081632653175e-05	0.000564935064935379
SLC19A2	64.248	2.05254515599496e-05	0.000565495207668359
SCRN1	64.2208	2.06427398545816e-05	0.000565495207668359
CD247	64.2054	2.06427398545816e-05	0.000565495207668359
HIST1H2BD	64.1461	2.07600281492137e-05	0.000565495207668359
CNR1	64.1222	2.07600281492137e-05	0.000565495207668359
KHDRBS3	63.937	2.20501993900557e-05	0.000598726114648455
PKIG	63.8511	2.27539291578482e-05	0.000613924050632323
HERPUD1	63.8503	2.27539291578482e-05	0.000613924050632323
DUSP6	63.7397	2.3809523809537e-05	0.000640378548896255
AKAP13	63.6638	2.43959652826975e-05	0.000654088050315342
MIF	63.6241	2.49824067558579e-05	0.000667711598747476
LGALS1	63.5788	2.52169833450111e-05	0.00067187499999864
NFE2L2	63.4387	2.59207131128036e-05	0.000688473520248485
CAV1	63.429	2.60380014074357e-05	0.00068944099378819
PRKACB	63.3078	2.70935960591245e-05	0.000715170278638067
ZNF91	63.0421	2.88529204784949e-05	0.000756923076921991
RNH1	63.0414	2.88529204784949e-05	0.000756923076921991
CA2	62.9796	2.95566502462874e-05	0.000773006134968854
FCER2	62.9472	2.97912268355516e-05	0.000776758409785666
TIPARP	62.9396	3.00258034248158e-05	0.000780487804877985
CREM	62.8967	3.0377668308712e-05	0.000787234042553431
TPM4	62.7249	3.26061459066107e-05	0.000842424242423524
EZH2	62.6442	3.28407224958749e-05	0.000845921450150542
RAB11A	62.5902	3.33098756744032e-05	0.000855421686746874
KIAA0125	62.5203	3.41308937368279e-05	0.000873873873874458
NCOR2	62.3951	3.50692000938846e-05	0.000895209580839701
ALOX5	62.3507	3.55383532723019e-05	0.000899109792283817
MYBL2	62.3481	3.55383532723019e-05	0.000899109792283817
UCHL3	62.3473	3.55383532723019e-05	0.000899109792283817
SSR1	62.344	3.5655641566934e-05	0.00089940828402272
TMED2	62.2421	3.65939479239907e-05	0.000920353982300723
KCNJ2	62.087	3.80014074595758e-05	0.000952941176471598
LDHB	61.9053	4.03471733521066e-05	0.00100583090379036
ZCCHC14	61.8817	4.04644616467387e-05	0.00100583090379036
WASF2	61.8746	4.04644616467387e-05	0.00100583090379036
ST6GALNAC4	61.8333	4.08163265306349e-05	0.00101162790697731
KDM5D	61.6347	4.24583626553732e-05	0.00104913294797614
TIMP2	61.623	4.25756509500053e-05	0.00104913294797614
RRM1	61.6061	4.29275158339015e-05	0.00105475504322722
PIP4K2A	61.5359	4.32793807177978e-05	0.00106034482758605
JOSD1	61.5032	4.36312456016941e-05	0.00106285714285727
PCNA	61.4943	4.36312456016941e-05	0.00106285714285727
ATP5G3	61.3831	4.43349753694866e-05	0.00107692307692377
NME1	61.3488	4.4804128548015e-05	0.00108498583569521
HSPB1	61.3162	4.49214168426471e-05	0.00108498583569521
LMNA	61.2869	4.53905700210644e-05	0.00109014084506928
MBP	61.2862	4.53905700210644e-05	0.00109014084506928
KANK1	61.2368	4.57424349049607e-05	0.00109550561797667
ADM	61.1534	4.71498944405457e-05	0.00112605042016833
RRAS2	61.1292	4.7501759324442e-05	0.00113128491620166
CLIC1	60.9873	4.93783720384444e-05	0.00116944444444383
BHLHE40	60.9603	4.93783720384444e-05	0.00116944444444383
IFNGR2	60.9092	4.97302369223407e-05	0.00117451523545672
CASP3	60.8695	4.99648135116049e-05	0.00117679558011034
HIST1H2AC	60.822	5.03166783955011e-05	0.0011818181818183
NUDT1	60.7689	5.13722730471899e-05	0.00120218579235084
SOGA1	60.7579	5.16068496364541e-05	0.00120218579235084
NOTCH2	60.7525	5.16068496364541e-05	0.00120218579235084
LSR	60.707	5.24278676987677e-05	0.00121798365122532
FOS	60.669	5.26624442880319e-05	0.00121951219512139
SLC20A1	60.6495	5.2779732582664e-05	0.00121951219512139
KDM4C	60.5782	5.37180389397207e-05	0.001237837837838
KIAA0355	60.3582	5.74712643678366e-05	0.0013207547169816
KDM4B	60.3307	5.79404175463649e-05	0.00132439678284265
GSK3B	60.3289	5.79404175463649e-05	0.00132439678284265
AHNAK	60.2805	5.84095707248933e-05	0.00132446808510755
VAMP8	60.2681	5.84095707248933e-05	0.00132446808510755
RHOQ	60.2639	5.84095707248933e-05	0.00132446808510755
GPX1	60.2059	5.92305887872069e-05	0.00133952254641837
SRI	60.1286	6.0755336617424e-05	0.00137037037037079
HIST1H2BC	59.9984	6.26319493314265e-05	0.00140897097625262
PRPF8	59.7152	6.79099225897595e-05	0.00151958224543182
KAT6B	59.6949	6.80272108843916e-05	0.00151958224543182
FAM49A	59.6843	6.82617874736557e-05	0.00151958224543182
CD81	59.6833	6.82617874736557e-05	0.00151958224543182
GLO1	59.652	6.88482289467052e-05	0.00152331606217524
MAP4K4	59.6517	6.88482289467052e-05	0.00152331606217524
UGT8	59.6329	6.89655172413373e-05	0.00152331606217524
CD3D	59.5439	7.01384001876582e-05	0.00153984575835477
PEG10	59.5317	7.01384001876582e-05	0.00153984575835477
AIM1	59.5278	7.02556884822902e-05	0.00153984575835477
PMAIP1	59.4401	7.18977246071395e-05	0.00157179487179608
MAN2B1	59.4264	7.23668777855568e-05	0.00157800511508864
DBI	59.2359	7.47126436781986e-05	0.00162500000000082
PTPN4	59.2189	7.49472202674628e-05	0.00162595419847427
SERPINB1	59.1885	7.54163734458801e-05	0.00163197969543039
TTLL1	59.0883	7.79967159277861e-05	0.00168181818181903
PDIA3	59.0719	7.81140042224182e-05	0.00168181818181903
NAB1	58.9709	8.06943467042132e-05	0.00173299748110862
IVNS1ABP	58.8794	8.21018062396872e-05	0.00175879396984817
RAPGEF3	58.844	8.32746891860081e-05	0.00177944862155365
EIF1AY	58.8291	8.39784189538006e-05	0.00179000000000026
LRRFIP1	58.7328	8.5737743373171e-05	0.00182294264339066
SEC14L1	58.7121	8.63241848463314e-05	0.00183084577114383
TFRC	58.6389	8.80835092658128e-05	0.00186352357320179
RGS13	58.6041	8.90218156227585e-05	0.00187871287128623
PRKCH	58.5639	8.9725545390551e-05	0.00188888888888849
SEC31B	58.5251	9.1015716631504e-05	0.00191133004926158
HEXIM1	58.2926	9.66455547736222e-05	0.00202457002456979
ZNF165	58.2618	9.77011494253111e-05	0.00202912621359297
DDIT3	58.2611	9.77011494253111e-05	0.00202912621359297
RALGAPA1	58.2584	9.79357260145752e-05	0.00202912621359297
KAT6A	58.2386	9.80530143092073e-05	0.00202912621359297
CD6	58.2373	9.80530143092073e-05	0.00202912621359297
HIF1A	58.168	9.93431855500493e-05	0.00205084745762644
LILRB1	57.9578	0.000104269293924486	0.00213908872901743
CUL5	57.9442	0.00010450387051375	0.00213908872901743
CD24	57.9256	0.000104621158808382	0.00213908872901743
HLA-DRA	57.9247	0.000104621158808382	0.00213908872901743
GABARAPL2	57.8916	0.000105442176870696	0.00215071770334821
SH3BP2	57.8625	0.000106028618343856	0.00215714285714235
AAK1	57.8561	0.000106263194933121	0.00215714285714235
HDAC9	57.8395	0.000106732348111649	0.00216152019002356
PON2	57.7424	0.000109429978888076	0.00221090047393302
SNRK	57.7165	0.000110133708655868	0.00221985815602821
PRPS2	57.6716	0.000111306591602189	0.00223820754717044
PPARD	57.6095	0.000113300492610824	0.00227230046948345
HIST1H2BK	57.5962	0.000113535069200088	0.00227230046948345
TIMP1	57.544	0.000115059817030305	0.00229205607476725
P2RX5	57.5432	0.000115059817030305	0.00229205607476725
GM2A	57.4847	0.000116232699976515	0.00231002331002277
HLA-DMA	57.3971	0.000119282195636838	0.00236511627906903
IER2	57.368	0.000120337790288527	0.00238051044083523
PHACTR1	57.3391	0.000121158808350952	0.0023912037037042
DNM2	57.3237	0.000122331691297162	0.00240877598152333
CDC42EP3	57.1862	0.000127844241144759	0.00251152073732768
HSP90AA1	57.1687	0.000129017124090969	0.00252873563218299
CCND2	57.1617	0.000129368988974865	0.00252981651376078
SKI	57.1147	0.000130307295331922	0.00254233409610976
DTX4	57.0636	0.000131245601688978	0.00254897494305292
GNLY	57.0583	0.000131245601688978	0.00254897494305292
ITK	57.0425	0.000131832043162139	0.00255454545454636
TAGLN	57.0084	0.000133122214402981	0.0025736961451243
CCDC6	56.8617	0.000138869340839731	0.00267342342342263
TYROBP	56.8517	0.000138986629134363	0.00267342342342263
SLC35D2	56.8465	0.000139221205723628	0.00267342342342263
HIST1H1C	56.6993	0.00014332629603564	0.00274606741573003
DDIT4	56.6666	0.000145202908749753	0.00277578475336411
PPP1R2	56.6367	0.000146258503401331	0.00278970917225894
IL7R	56.6252	0.000146727656579859	0.00279241071428545
PNOC	56.4768	0.000152240206427345	0.00287831858407001
HNRNPA3	56.4729	0.00015247478301661	0.00287831858407001
ENO1	56.466	0.000152592071311242	0.00287831858407001
LBR	56.4639	0.000152592071311242	0.00287831858407001
GCHFR	56.3301	0.000157752756274943	0.00296909492273766
GBP2	56.3219	0.000158221909453471	0.00297136563876717
MTERFD2	56.3062	0.000158808350926631	0.00297582417582518
ST3GAL1	56.2885	0.000159160215810417	0.00297587719298161
CR2	56.0947	0.000164907342247278	0.00307658643326103
CD69	56.0159	0.000168308702791498	0.00313043478260767
BLVRA	56.0079	0.000168660567675394	0.00313043478260767
SEPT7	56.0063	0.000168895144264547	0.00313043478260767
SELL	55.9559	0.000171827351630349	0.00317787418655175
LIPA	55.8602	0.000176284306826147	0.00325324675324616
ITSN2	55.8197	0.000177926342950996	0.00327645788336974
NEU1	55.7069	0.000183673469387746	0.00337499999999984
PDLIM1	55.6918	0.000184259910860907	0.00337849462365611
ZFYVE16	55.6311	0.000187192118226598	0.0034248927038626
H2AFX	55.6167	0.000187661271405126	0.00342612419700237
RGS7	55.5856	0.0001890687309406	0.00343923240938079
NMT2	55.5833	0.000189186019235232	0.00343923240938079
GPX4	55.551	0.000190124325592289	0.0034458598726113
LILRA4	55.5447	0.000190358902181553	0.0034458598726113
YWHAE	55.4912	0.00019247009148482	0.00346934460887859
CDK14	55.4908	0.00019247009148482	0.00346934460887859
PRNP	55.4678	0.000194112127609669	0.00348529411764742
MLLT3	55.4612	0.000194346704198933	0.00348529411764742
LAIR1	55.4464	0.000194581280788197	0.00348529411764742
C5ORF30	55.4267	0.000196106028618304	0.00350524109014603
ADAM28	55.3981	0.00019704433497536	0.00350730688935266
NDUFV1	55.3974	0.00019704433497536	0.00350730688935266
CYFIP2	55.3552	0.000198569082805578	0.00352598752598847
PSEN2	55.3379	0.000198920947689474	0.00352598752598847
TMEM41B	55.2645	0.000202791461412111	0.00357971014492682
VASH1	55.2637	0.000202791461412111	0.00357971014492682
GABARAPL1	55.2176	0.000205723668777802	0.00362396694214781
ERH	55.1736	0.000207131128313387	0.00364123711340193
TMEM159	55.1317	0.000209828759089814	0.00368106995884723
WIPI2	55.1161	0.000210767065446871	0.00368852459016418
DOCK10	55.1082	0.000211118930330767	0.00368852459016418
MECP2	55.0991	0.00021182266009856	0.00369325153374298
CD96	55.0336	0.000214285714285722	0.00372857142857157
SOD1	54.9672	0.000219211822660048	0.00380284552845455
SATB1	54.9642	0.000219446399249312	0.00380284552845455
ABI2	54.8951	0.000223199624677428	0.00386004056795082
SORD	54.8844	0.000223786066150589	0.00386234817813749
FAM114A1	54.7957	0.000228477597935761	0.00391382765531155
APEX1	54.7939	0.000228477597935761	0.00391382765531155
FCHO1	54.7902	0.000228829462819657	0.00391382765531155
ACSL1	54.7871	0.00022894675111429	0.00391382765531155
VIM	54.7832	0.000229064039408922	0.00391382765531155
CDC27	54.7367	0.000231409805301452	0.00394600000000037
ACAP2	54.7189	0.000232582688247662	0.00395808383233447
SPECC1L	54.6877	0.000234576589256408	0.00398406374502018
PTPRO	54.619	0.000237391508327467	0.00401584158415865
FILIP1L	54.6152	0.000237860661505995	0.00401584158415865
CSRP1	54.6121	0.000237860661505995	0.00401584158415865
FAM20B	54.5867	0.000239268121041469	0.00402161100196424
PIK3C2A	54.5773	0.000239619985925366	0.00402161100196424
ANGPT2	54.5755	0.000239619985925366	0.00402161100196424
TNFAIP3	54.5713	0.000240089139103894	0.00402161100196424
PHF2	54.4589	0.000246070842129908	0.00411372549019529
FCGR2B	54.4132	0.000248768472906447	0.00414257812500071
IGHG1	54.4107	0.000248768472906447	0.00414257812500071
SNRNP200	54.3544	0.000251348815388241	0.00417704280155696
ZNF415	54.345	0.00025181796856677	0.00417704280155696
LY96	54.2879	0.000255453905700254	0.00422912621359294
CTSC	54.2635	0.00025697865353036	0.00423984526112163
NKG7	54.2621	0.000257095941824992	0.00423984526112163
EIF2AK2	54.2188	0.000259676284306787	0.00427413127413063
CDK13	54.1994	0.00026096645554774	0.00428709055876692
CDKN1A	54.1387	0.00026554069903828	0.00435384615384688
HOMER1	54.0711	0.000270584095707238	0.00442802303262939
BLNK	54.0497	0.000272108843537455	0.0044444444444451
CREBZF	53.9973	0.000276331222143988	0.00450478011472208
CD200	53.9652	0.000278911564625894	0.00453816793893201
CCNG1	53.9566	0.000279732582688208	0.0045428571428565
CACYBP	53.9271	0.000282195636875482	0.0045741444866927
ZNF84	53.9158	0.000282782078348531	0.00457495256166903
HIST1H2AI	53.8889	0.000285010555946541	0.00460227272727312
IL2RB	53.7239	0.000294862772695303	0.0047523629489606
CSNK2A1	53.7051	0.00029580107905236	0.00475849056603853
IVD	53.6935	0.00029638752052541	0.00475894538606336
KLRB1	53.6406	0.000299319727891212	0.0047969924812039
NUP205	53.616	0.000301079052310582	0.00480898876404505
BMP2K	53.6143	0.000301196340605214	0.00480898876404505
TCEA2	53.6092	0.000302017358667639	0.00481308411215007
OGT	53.5687	0.000305301430917226	0.00485288640595972
BIRC3	53.565	0.000305653295801123	0.00485288640595972
ULK2	53.555	0.000306591602158068	0.00485873605947898
ANXA11	53.5061	0.000308585503166814	0.00488126159554778
MAP2K6	53.4486	0.000313628899835772	0.00495185185185146
DNAJA1	53.4017	0.000316795683790727	0.00499260628465756
TBL1X	53.3916	0.000317968566737048	0.00500184501845032
FAM102A	53.3023	0.000325357729298648	0.00510865561694341
STAG1	53.2546	0.000328172648369707	0.0051433823529414
TRIB1	53.1668	0.000336500117288252	0.00526422018348557
SLC39A14	53.123	0.00033978418953784	0.00530586080586011
ZFP36L2	53.1122	0.000341074360778792	0.00531627056672758
AHCTF1	53.0887	0.000343537414965955	0.00534061930783212
CBX5	53.0865	0.000343889279849852	0.00534061930783212
TUBB4B	52.9772	0.000351982172179244	0.00545636363636406
DPP4	52.9524	0.000353858784893246	0.00547549909255865
PEA15	52.927	0.00035749472202673	0.0055217391304346
RYR1	52.9198	0.000358315740089155	0.00552441229656443
ATP11A	52.8956	0.000360075064508525	0.00554151624548679
MORC3	52.8702	0.000363007271874216	0.0055765765765758
SERINC5	52.7838	0.000368988974900342	0.00565412186379868
CALU	52.771	0.000370044569551919	0.00565412186379868
CDK12	52.7708	0.000370044569551919	0.00565412186379868
IGKC	52.7078	0.000375674407694149	0.00572857142857059
MED13L	52.7034	0.000376260849167198	0.00572857142857059
CTSD	52.6654	0.000380014074595314	0.00577540106951809
HLA-DOA	52.6384	0.000382359840487956	0.0058007117437728
ELOVL5	52.6315	0.000383063570255637	0.00580106571935979
ARL1	52.5851	0.000386464930799857	0.00584219858155954
TRAK1	52.4713	0.000398311048557365	0.00601061946902671
SEMA4D	52.4506	0.000400774102744528	0.00603710247349796
ALKBH1	52.4262	0.000402650715458641	0.00605467372134105
ADAMDEC1	52.3021	0.000413793103448246	0.00621126760563335
ENPP2	52.2735	0.000416490734224673	0.00624077328646671
TPP1	52.2286	0.000420478536242053	0.00628947368421007
SYPL1	52.1836	0.000425287356321857	0.00635026269702304
FAM127A	52.1296	0.000431269059347872	0.0064258289703318
CEBPD	52.1245	0.000431855500821032	0.0064258289703318
ITGB7	52.0672	0.000437719915552415	0.00650174216027855
AKAP8L	51.996	0.000444757213230118	0.00659478260869563
TXLNG2P	51.968	0.00044827586206897	0.00663541666666673
UQCRQ	51.932	0.000451677222613189	0.0066741767764299
MBNL1	51.9172	0.000453084682148774	0.00668339100346099
LSP1	51.91	0.000454374853389616	0.00669084628670098
SEC62	51.8433	0.000460121979826367	0.00676379310344759
NOP56	51.8194	0.000462233169129744	0.00678313253012083
WSB1	51.8013	0.000464461646727643	0.00680412371134001
MAP4	51.7901	0.000465517241379332	0.00680789022298488
USP9Y	51.6648	0.000479591836734738	0.00700171232876777
ATP2B1	51.5972	0.000488036593947916	0.00711282051282039
LRIG1	51.5906	0.000488974900304973	0.0071143344709901
TNKS	51.5829	0.00049003049495655	0.00711754684838083
JUNB	51.5493	0.000493783720384666	0.00715789473684187
TGIF1	51.5428	0.000494487450152459	0.00715789473684187
PFN2	51.4908	0.000501524747830162	0.00724745762711858
FBXO9	51.4743	0.000503284072249643	0.00726057529610907
SLC9A3R1	51.4603	0.000504222378606589	0.00726182432432395
AP3B1	51.3749	0.00051513019000704	0.00740640809443512
ANK2	51.3563	0.000517475955899571	0.007427609427609
YWHAB	51.3441	0.000519235280319053	0.00744033613445419
ENC1	51.3268	0.000520994604738423	0.00745302013422784
RCAN1	51.2937	0.000524865118461171	0.00749581239530979
NUCB1	51.277	0.000527445460942966	0.00751252086811323
UVRAG	51.2744	0.000527797325826862	0.00751252086811323
ZFC3H1	51.248	0.000531550551254978	0.00755333333333324
TRAF3IP2	51.2101	0.000536593947924047	0.00759966777408708
SERTAD2	51.2085	0.000536593947924047	0.00759966777408708
CTSK	51.1861	0.00053964344358437	0.00763018242122776
ATF5	51.157	0.000544334975369432	0.00768377483443671
RFTN1	51.1244	0.000548322777386812	0.00772727272727265
UTY	51.1099	0.000549847525217029	0.00773597359736037
CSE1L	51.0519	0.000557236687778517	0.00782701812191044
PCSK7	51.0411	0.000558644147314102	0.00783388157894743
KLRD1	51.0361	0.000559699741965791	0.00783579638752108
SEL1L3	50.9945	0.000565329580107909	0.00787601957585694
HSPA8	50.9903	0.000566033309875702	0.00787601957585694
LGALS3	50.9901	0.000566033309875702	0.00787601957585694
RCN2	50.988	0.000566267886464966	0.00787601957585694
CCR6	50.9584	0.000569786535303818	0.00791205211726442
MSN	50.9109	0.000576823832981521	0.00798863636363572
PPP1R13B	50.9093	0.000577175697865306	0.00798863636363572
MEF2C	50.8767	0.000581867229650479	0.00804051863857372
ZNF354A	50.8424	0.000588552662444286	0.00810823909531505
CNP	50.8416	0.000588669950738918	0.00810823909531505
ATP5S	50.8116	0.000593830635702508	0.00816612903225739
USP46	50.7776	0.000599577762139369	0.00823188405797144
BIRC2	50.7529	0.000604738447102959	0.00828938906752384
NXPH4	50.6886	0.000613065916021616	0.00838461538461612
BBX	50.6833	0.000613652357494776	0.00838461538461612
KDM6B	50.6253	0.000621862538118689	0.00848319999999991
CD55	50.5727	0.000629955430448081	0.00856597774244827
ANXA5	50.5617	0.000631362889983555	0.00856597774244827
SCCPDH	50.5565	0.000631949331456716	0.00856597774244827
LANCL1	50.5564	0.000631949331456716	0.00856597774244827
IFI30	50.5164	0.000637696457893466	0.00861550632911386
BPHL	50.5132	0.000638517475955891	0.00861550632911386
CD2	50.5122	0.000638634764250523	0.00861550632911386
PNMA2	50.4907	0.000641449683321582	0.00863981042653998
RASA1	50.4316	0.000650480882008031	0.00874763406940138
HNRNPC	50.3989	0.000654703260614564	0.00879055118110201
ARMCX2	50.3695	0.000659160215810473	0.00883647798742152
PIGR	50.2802	0.000673234811165879	0.00900312989045348
MAFF	50.274	0.000674173117522825	0.00900312989045348
STK38	50.267	0.000674759558995985	0.00900312989045348
MCM2	50.246	0.000676988036593995	0.00901716068642702
PHKB	50.2386	0.000677926342950941	0.00901716068642702
MPZL1	50.2099	0.000684259910860852	0.00908722741432963
SOCS1	50.1887	0.000686253811869597	0.00909953343701428
GZMB	50.1468	0.000692470091484876	0.00913137557959843
LAMA5	50.1459	0.00069270466807414	0.00913137557959843
APOBEC3B	50.1441	0.000692821956368772	0.00913137557959843
CD38	50.1411	0.000692939244663404	0.00913137557959843
SUN2	50.0998	0.000699859254046475	0.00920338983050917
PNISR	50.0925	0.000700562983814268	0.00920338983050917
KLF4	50.0445	0.00071041520056303	0.00931029185867832
ATP5F1	50.0406	0.000710884353741448	0.00931029185867832
RSU1	49.9791	0.000721792165141899	0.00942419601837646
HSPA6	49.9765	0.000721792165141899	0.00942419601837646
CBFB	49.9549	0.000726249120337807	0.00946788990825711
CCL4	49.9019	0.00073610133708657	0.00958167938931312
NT5E	49.8829	0.000738564391273733	0.00959208523592087
ARL4C	49.8773	0.000739150832746893	0.00959208523592087
IL10RB	49.8679	0.000740910157166264	0.00960030395136712
DDOST	49.8419	0.000746657283603125	0.00966009104704134
MED21	49.8335	0.000748416608022495	0.00966818181818151
DOPEY1	49.8186	0.000750410509031241	0.00967927382753458
PTPRK	49.8089	0.000752052545155979	0.00968580060422942
IFNAR2	49.7469	0.000763664086324223	0.00981626506024038
PRKCSH	49.744	0.000764485104386536	0.00981626506024038
SPAG1	49.7244	0.000768355618109284	0.00985112781954851
RPGR	49.7013	0.000772929861599825	0.00989489489489505
NT5C2	49.6868	0.000775627492376252	0.00991454272863557
TCF20	49.6741	0.000777504105090365	0.00991479820627749
ATF3	49.6713	0.000777973258268783	0.00991479820627749
SH3GLB1	49.6457	0.000782078348580795	0.00995223880596993
USP34	49.6075	0.000788411916490706	0.010014880952381
SACS	49.6042	0.000789350222847762	0.010014880952381
NELL2	49.5962	0.000791109547267133	0.0100163204747771
PRKCI	49.5937	0.000791813277034925	0.0100163204747771
PAK2	49.5416	0.000801430917194423	0.0100930576070896
NUDT21	49.5408	0.000801430917194423	0.0100930576070896
NSF	49.5403	0.000801430917194423	0.0100930576070896
NFKBIA	49.5216	0.000804949566033275	0.0101075110456549
VARS	49.5202	0.000804949566033275	0.0101075110456549
STMN1	49.5117	0.000807060755336653	0.0101129032258063
TESK2	49.5051	0.000808233638282863	0.0101129032258063
STIM1	49.5019	0.000808937368050655	0.0101129032258063
PSAP	49.4408	0.000821839080459741	0.0102591508052705
CBX3	49.3615	0.000836969270466836	0.0104327485380121
TUFM	49.3413	0.000841895378841162	0.010478832116788
INPP5B	49.297	0.000849636406286658	0.0105574963609903
TNFAIP8	49.2902	0.000850692000938347	0.0105574963609903
EMP3	49.2647	0.000856087262491201	0.0106090116279069
TP63	49.2252	0.0008634764250528	0.0106850507982586
ST3GAL5	49.2049	0.000867933380248598	0.010723589001447
PGM1	49.1974	0.000869106263194919	0.010723589001447
SMYD2	49.1674	0.000875322542810197	0.0107846820809245
STK17A	49.1366	0.000882242552193269	0.0108542568542566
DNAJB1	49.1022	0.000890335444522661	0.0109352517985605
IER3	49.0945	0.000891391039174239	0.0109352517985605
CPSF6	49.0844	0.000893033075299088	0.0109396551724138
TSTA3	49.0289	0.000905348346235013	0.0110744985673354
SGSM2	49.0236	0.000906638517475966	0.0110744985673354
COMMD4	48.9797	0.000916256157635464	0.0111666666666666
RASA2	48.9753	0.000916959887403257	0.0111666666666666
SYT17	48.9684	0.000918953788411891	0.0111666666666666
NCAPD3	48.967	0.00091942294159042	0.0111666666666666
ITGAX	48.9435	0.000924114473375592	0.0112076813655765
ARID5B	48.8749	0.000939244663382577	0.0113749999999998
IFRD1	48.7401	0.000968801313628864	0.0117138810198301
CS	48.7338	0.000969974196575185	0.0117138810198301
RAB4A	48.7053	0.000977480647431417	0.0117878359264502
CLNS1A	48.6809	0.000981937602627214	0.0118248587570616
GAPDH	48.6479	0.000988505747126389	0.011887165021156
ARHGEF18	48.6349	0.000991320666197559	0.0118874824191285
GAS8	48.6346	0.000991320666197559	0.0118874824191285
PICALM	48.6057	0.00099882711705368	0.0119606741573029
MKRN1	48.5851	0.0010025803424818	0.0119845938375351
EID1	48.5792	0.00100363593713348	0.0119845938375351
CLINT1	48.5409	0.00101067323481119	0.0120125000000004
LTBR	48.5315	0.00101243255923056	0.0120125000000004
ID3	48.5277	0.00101301900070372	0.0120125000000004
ATR	48.5259	0.00101360544217688	0.0120125000000004
ADCY9	48.5223	0.00101430917194467	0.0120125000000004
PIGF	48.5209	0.0010144264602393	0.0120125000000004
ENDOU	48.5129	0.00101606849636404	0.0120152565880719
PDZD2	48.5025	0.00101864883884584	0.0120290858725756
JARID2	48.4656	0.00102768003753229	0.0121189488243434
GLIPR1	48.4323	0.00103530377668304	0.0121919889502757
HIST1H2BE	48.3999	0.00104281022753927	0.0122434662998627
CD48	48.3984	0.00104304480412853	0.0122434662998627
HNRNPM	48.3935	0.00104398311048559	0.0122434662998627
NPAT	48.3294	0.00105969974196574	0.0123958904109594
PDE3B	48.3272	0.00106040347173353	0.0123958904109594
SEPT6	48.3226	0.00106134177809059	0.0123958904109594
SMURF2	48.2831	0.00107107670654472	0.0124924760601919
JUN	48.2754	0.00107271874266945	0.0124945355191254
ADK	48.2647	0.00107576823832978	0.0125129604365616
TSPAN5	48.2544	0.00107823129251705	0.0125245231607635
CHML	48.2328	0.00108257095941822	0.0125578231292513
ARHGEF9	48.2183	0.00108526859019464	0.0125720108695646
TXN	48.206	0.00108796622097118	0.0125861601085486
PLCG1	48.1808	0.00109429978888109	0.0126422764227645
CCNI	48.1658	0.00109652826647899	0.0126508795669822
CMAHP	48.1147	0.0011083743842365	0.0127702702702708
CASP1	48.0794	0.00111740558292284	0.0128569500674765
G0S2	48.054	0.00112362186253812	0.012911051212938
HLTF	48.0386	0.00112737508796623	0.0129367429340513
SUOX	48.0217	0.00113241848463519	0.0129771505376339
URI1	48.007	0.00113558526859014	0.0129959731543618
RHOB	47.9683	0.00114707952146376	0.0131099195710456
SYNE2	47.9473	0.00115376495425756	0.0131686746987952
PDE4DIP	47.92	0.00116244428806	0.0132499999999995
CCDC85B	47.8783	0.00117370396434435	0.0133533333333336
GADD45B	47.8709	0.00117464227070141	0.0133533333333336
ITM2B	47.8648	0.00117663617171004	0.0133581890812248
NCKAP1L	47.819	0.00118883415435145	0.0134787234042559
SRSF7	47.7944	0.00119505043396673	0.0135312084993364
CX3CR1	47.7796	0.00119716162326999	0.0135371352785145
TLR2	47.7595	0.00120208773164443	0.0135701058201056
PDIA5	47.7544	0.00120326061459064	0.0135701058201056
SYK	47.7452	0.00120525451559939	0.0135725593667544
ECI1	47.7402	0.00120666197513486	0.0135725593667544
EIF4A3	47.7235	0.00121252638986624	0.0136205533596832
ITPR2	47.713	0.00121616232699973	0.0136434210526311
NR3C2	47.6951	0.00122026741731174	0.0136714848883047
SLC39A6	47.6209	0.00124184846352338	0.01389501312336
CLASRP	47.5969	0.00124900304949571	0.0139567496723466
CTSB	47.4971	0.00127691766361715	0.0142499999999998
HMHA1	47.4643	0.00128712174524981	0.0143450980392155
P4HB	47.4309	0.00129650480882004	0.0144088541666668
TRIB2	47.4283	0.00129732582688247	0.0144088541666668
ATP2A3	47.4263	0.00129791226835563	0.0144088541666668
AGPAT2	47.4146	0.00130166549378374	0.0144317295188559
STK4	47.4053	0.00130424583626554	0.0144415584415584
KCNN4	47.3574	0.00131749941355852	0.0145693904020752
KIF21B	47.3188	0.00132782078348581	0.0146645077720208
YTHDC2	47.3016	0.00133251231527098	0.0146972833117728
FOSB	47.2912	0.00133579638752057	0.0147144702842382
PPP4C	47.2344	0.00135456251466104	0.0148827319587629
NDUFA9	47.2343	0.00135456251466104	0.0148827319587629
KDM6A	47.2249	0.00135749472202673	0.0148846153846156
GZMH	47.216	0.00136089608257095	0.0148846153846156
HIST1H2BF	47.2152	0.00136124794745485	0.0148846153846156
VPS13D	47.2133	0.00136171710063338	0.0148846153846156
ENTPD4	47.1743	0.00137426694815856	0.0149910485933505
REPS2	47.1711	0.00137497067792636	0.0149910485933505
FKBP1A	47.1279	0.00139021815622797	0.0151379310344824
CHD1	47.1	0.00139866291344126	0.0152104591836737
CHD1L	47.093	0.00140171240910159	0.0152242038216562
CD8A	47.0742	0.00140616936429749	0.0152531806615782
CCBL2	47.0252	0.00142036124794742	0.0153827629911276
MNT	47.0176	0.00142223786066153	0.0153827629911276
GLOD4	47.0127	0.00142352803190238	0.0153827629911276
PHF20	46.9957	0.00142857142857145	0.0153972257250948
SIK2	46.9929	0.00142915787004461	0.0153972257250948
POU2F2	46.9863	0.00143115177105324	0.0153972257250948
CACNB2	46.9833	0.0014320900774103	0.0153972257250948
NAALADL1	46.974	0.00143467041989209	0.0154055415617128
COPE	46.9539	0.00144123856439127	0.0154566037735848
TNFRSF17	46.9342	0.00144651653764949	0.0154937185929643
ZNF141	46.9104	0.00145425756509499	0.0155463659147871
GLA	46.9069	0.00145507858315741	0.0155463659147871
PRKAR2A	46.8904	0.00145941825005869	0.0155732165206513
CST7	46.8837	0.00146164672765658	0.0155775000000001
PTK6	46.8718	0.00146645554773639	0.0156092384519357
PLIN2	46.8571	0.00147091250293219	0.0156371571072317
XPO6	46.8363	0.0014768942059582	0.0156770186335399
CBX7	46.8246	0.00148006098991316	0.0156770186335399
ARRB2	46.8237	0.00148017827820779	0.0156770186335399
STAT3	46.805	0.00148651184611781	0.015721189591078
MYL6B	46.7993	0.00148803659394792	0.015721189591078
PTTG1	46.7913	0.0014913206661975	0.0157363861386138
GYPC	46.7625	0.00149964813511616	0.0158046971569844
PDLIM5	46.7323	0.00151032136992724	0.0158975308641971
RBL1	46.7035	0.00151935256861369	0.0159581795817958
FLT3LG	46.6985	0.00152134646962232	0.0159581795817958
ATP2A2	46.6979	0.00152169833450622	0.0159581795817958
SNX4	46.6637	0.00153448275862067	0.0160662576687119
AMD1	46.6611	0.00153577292986162	0.0160662576687119
ANP32B	46.6393	0.00154281022753933	0.0161040391676871
HES1	46.6367	0.00154316209242322	0.0161040391676871
PPP2R1B	46.6283	0.00154632887637818	0.0161173594132034
CDKN2C	46.5822	0.00156415669716159	0.0162832722832719
EPS15	46.568	0.00156896551724139	0.0163134146341465
TMEM194A	46.5581	0.00157377433732109	0.0163434835566378
NPHP4	46.5326	0.00158433028383764	0.0164330900243306
SEC24D	46.5253	0.00158632418484639	0.0164337788578376
ATP5J2	46.4877	0.00160051606849632	0.01656067961165
HSPH1	46.4542	0.00161236218625382	0.0166630303030304
CXCR4	46.4424	0.00161693642974436	0.0166871980676324
POP4	46.4355	0.00161904761904763	0.0166871980676324
IL6ST	46.4305	0.00162057236687774	0.0166871980676324
HSPE1	46.4153	0.00162561576354681	0.0167189384800966
SLC39A8	46.4048	0.00162936898897492	0.0167373493975906
TOPBP1	46.3815	0.00163969035890221	0.0168028846153849
TTC28	46.3814	0.00163969035890221	0.0168028846153849
MYH10	46.3658	0.00164684494487455	0.0168559423769513
PAX9	46.3075	0.00166854327938071	0.0170538922155693
SEC24B	46.3028	0.00167018531550556	0.0170538922155693
CD44	46.1976	0.00171311283133946	0.017471291866029
STK38L	46.1693	0.00172378606615065	0.0175591397849467
KIF2A	46.1597	0.00172800844475718	0.0175811455847252
RARRES3	46.1453	0.00173328641801551	0.0176047619047615
RYBP	46.1417	0.00173445930096172	0.0176047619047615
ID2	46.0536	0.00177152240206424	0.0179595719381685
GCM1	46.0462	0.00177457189772456	0.0179691211401421
CDKL1	46.0041	0.00179075768238335	0.0181030805687202
DVL1	46.0012	0.00179204785362419	0.0181030805687202
CBX4	45.9937	0.00179498006098988	0.01811124260355
SMARCE1	45.9735	0.00180283837673001	0.0181139835487657
BTN3A1	45.9731	0.00180307295331927	0.0181139835487657
CUL1	45.9721	0.00180319024161391	0.0181139835487657
OAT	45.9677	0.00180424583626559	0.0181139835487657
PPBP	45.9621	0.00180647431386349	0.0181139835487657
PDPN	45.9598	0.0018079990616936	0.0181139835487657
P2RX4	45.9354	0.00181656110720152	0.0181652989449008
CD59	45.9345	0.00181738212526394	0.0181652989449008
CDV3	45.8833	0.00183790757682378	0.0183489461358309
VOPP1	45.8355	0.00185737743373215	0.018521637426901
DOK2	45.8212	0.00186300727187427	0.0185560747663552
SIRPA	45.8015	0.00187227304714987	0.0186266044340722
AHCY	45.7633	0.00188951442646024	0.0187543655413271
FGFR1OP	45.7633	0.00188951442646024	0.0187543655413271
ITPA	45.7477	0.00189479239971846	0.0187746806039488
ITGA3	45.7454	0.00189596528266478	0.0187746806039488
ITPK1	45.6569	0.00193420126671362	0.0191310904872394
KHDRBS1	45.6449	0.00193818906873089	0.0191483198145997
DNASE1L3	45.6389	0.00194112127609669	0.019155092592593
DDX3X	45.5932	0.00196199859254043	0.019338728323699
CELF2	45.5414	0.0019855735397607	0.0195484988452653
THBS3	45.5009	0.00200363593713349	0.0197016129032255
BAG1	45.4965	0.00200574712643675	0.0197016129032255
CEP57	45.4696	0.00201970443349753	0.0198158803222093
AKAP10	45.4641	0.00202251935256859	0.0198206896551721
FLNA	45.4401	0.00203178512784419	0.0198886337543049
PIEZO1	45.4159	0.00204046446164674	0.0199506880733946
TLN1	45.4042	0.00204703260614592	0.0199919816723941
PPIB	45.3731	0.00206087262491206	0.0201041189931352
TRIM13	45.3503	0.0020699038235984	0.0201691428571428
DUSP5	45.2983	0.00209476894205962	0.0203728620296461
SEP15	45.2962	0.00209558996012194	0.0203728620296461
RPL31	45.2898	0.00209946047384468	0.0203872437357628
CCT2	45.2861	0.00210215810462111	0.0203902161547208
OS9	45.2387	0.00212549847525212	0.0205646258503402
SH2B2	45.235	0.00212714051137697	0.0205646258503402
DUSP1	45.2347	0.00212737508796623	0.0205646258503402
MAP2	45.2124	0.00213922120572363	0.020627118644068
RABGAP1L	45.2096	0.00214051137696458	0.020627118644068
PPP1R15A	45.209	0.00214109781843774	0.020627118644068
RAB32	45.1755	0.00215763546798031	0.0207466216216217
TMBIM6	45.1719	0.00216021581046211	0.0207466216216217
BSG	45.1703	0.00216080225193527	0.0207466216216217
ING3	45.1529	0.0021701853155055	0.0208000000000002
PKM	45.1503	0.00217124091015719	0.0208000000000002
RASGRF1	45.1389	0.00217628430682615	0.0208249158249155
LINC00597	45.1187	0.00218695754163734	0.0208880179171334
FANCL	45.1172	0.00218777855969976	0.0208880179171334
CANX	45.0831	0.00220631011025096	0.0210077951002223
DCTN2	45.0816	0.00220689655172412	0.0210077951002223
CD83	45.0764	0.00220959418250055	0.0210077951002223
CEBPB	45.073	0.00221170537180393	0.0210077951002223
GPR137B	45.0703	0.00221264367816087	0.0210077951002223
TRAP1	45.0602	0.00221745249824068	0.0210300333704116
ACTB	45.0506	0.00222132301196343	0.0210433333333335
EPM2AIP1	45.0326	0.00223070607553366	0.0211087680355161
SRGAP3	45.013	0.00224161388693411	0.0211749723145068
PGD	45.0117	0.00224266948158569	0.0211749723145068
CD3E	44.9627	0.00227093596059114	0.0214099447513807
SNX13	44.9593	0.00227257799671587	0.0214099447513807
IL11RA	44.9417	0.00228031902416137	0.0214324917672884
GFI1	44.94	0.00228102275392916	0.0214324917672884
DNASE1L1	44.9356	0.00228313394323243	0.0214324917672884
AP1B1	44.9306	0.00228606615059812	0.0214324917672884
UBA7	44.9265	0.00228794276331223	0.0214324917672884
BRD2	44.9233	0.0022900539526155	0.0214324917672884
CAPN2	44.9037	0.00229955430448037	0.0214978070175434
SRSF2	44.8493	0.00232969739619981	0.0217557502738221
DPYSL2	44.8176	0.0023458831808586	0.0218829321663024
TCEB2	44.7854	0.00236676049730233	0.022053551912568
RIPK2	44.7607	0.00237872390335447	0.0221363140676117
DIDO1	44.7575	0.00238083509265774	0.0221363140676117
SMARCA4	44.7431	0.00238939713816566	0.0221904243743201
CRK	44.7391	0.00239186019235282	0.0221904243743201
SMPDL3A	44.7318	0.00239479239971851	0.0221934782608696
SRRD	44.7079	0.00240699038235981	0.0222823018458195
VAPA	44.6709	0.00242786769880365	0.0224511930585683
LOC728093	44.6651	0.00243150363593714	0.0224604550379199
IRF5	44.6415	0.00244510907811402	0.0225388768898488
NDEL1	44.6403	0.00244593009617644	0.0225388768898488
CALCOCO2	44.6366	0.00244792399718508	0.0225388768898488
POLR2K	44.6272	0.00245238095238098	0.0225555555555558
RFK	44.6166	0.00245847994370163	0.0225872844827587
MMD	44.6099	0.00246176401595122	0.0225931108719054
FOXN3	44.5973	0.00246891860192355	0.0226344086021508
RAB5C	44.5713	0.00248475252169833	0.0227551020408163
KDM3A	44.4988	0.00252674173117517	0.0231148068669523
NFKB1	44.4749	0.00253893971381658	0.0232015005359058
TKT	44.4679	0.00254245836265543	0.023208779443255
CSTB	44.438	0.00256134177809053	0.0233561497326202
GEM	44.4253	0.00256943467041992	0.0234049145299148
PSMD12	44.392	0.00258890452732818	0.0235570971184633
AZIN1	44.3417	0.00261705371803889	0.0237878464818758
RAD23B	44.2437	0.00267229650480882	0.0242641107561236
BOP1	44.2343	0.00267874736101337	0.0242968085106383
TARDBP	44.2052	0.00269458128078814	0.0244144527098828
SP100	44.1915	0.00270243959652827	0.02445966029724
CAMTA1	44.1641	0.00271780436312452	0.0245726405090134
CDC37	44.1517	0.00272718742669487	0.0246313559322038
PRKD2	44.1397	0.00273563218390804	0.0246649048625796
GPRASP1	44.137	0.00273668777855973	0.0246649048625796
C5ORF45	44.1178	0.00274677457189776	0.0247296726504755
GNAO1	44.1079	0.00275111423879892	0.0247426160337549
ENOSF1	44.073	0.00277386816795688	0.0249209694415178
TLR1	44.0586	0.00278301665493785	0.0249768421052633
BASP1	44.0268	0.00280670889045276	0.0251533613445376
CTSF	44.0245	0.00280858550316676	0.0251533613445376
SLC30A1	44.0038	0.00282219094534364	0.0252400419287216
PSMD9	44.0008	0.00282418484635238	0.0252400419287216
TPP2	43.9757	0.00284001876612716	0.0253549738219897
ADAM19	43.9688	0.00284600046915318	0.0253817991631799
GUSBP11	43.9453	0.00286101337086564	0.0254890282131666
P2RY14	43.9292	0.00287227304714988	0.0255505735140775
LGMN	43.9259	0.00287391508327473	0.0255505735140775
SCP2	43.8658	0.00291649073422473	0.0259001040582725
NR4A1	43.8618	0.00291930565329579	0.0259001040582725
PTPN2	43.8118	0.0029519117992024	0.0261621621621618
PRMT2	43.7789	0.00297466572836036	0.0263364485981313
PRKCE	43.7682	0.0029811165845649	0.0263661825726145
HIST1H2AM	43.7521	0.00299026507154587	0.0264196891191711
IFI6	43.7427	0.00299741965751821	0.0264554865424433
SLC25A4	43.7319	0.00300457424349054	0.0264814049586777
AHR	43.7286	0.00300656814449918	0.0264814049586777
PIK3R1	43.6696	0.00304445226366412	0.0267865979381446
BIK	43.6642	0.00304750175932444	0.0267865979381446
TES	43.6123	0.00308198451794506	0.0270617919670438
ZEB2	43.6021	0.00308913910391739	0.027090441932169
LCK	43.5989	0.00309160215810467	0.027090441932169
MAP4K2	43.5392	0.0031342950973493	0.0274016393442622
FOSL2	43.5379	0.00313535069200099	0.0274016393442622
UBE2D2	43.5357	0.00313675815153647	0.0274016393442622
FLOT2	43.4682	0.00318167956837911	0.0277656090071651
MYL6	43.4317	0.00320443349753696	0.027935582822086
HSBP1	43.4103	0.00322003284072248	0.0280429009193052
ARF4	43.3875	0.00323574947220262	0.0281510204081628
MAP4K1	43.3768	0.0032452498240676	0.0282048929663612
NFAT5	43.3718	0.00325005864414729	0.0282179226069244
ITGAL	43.3523	0.00326319493314564	0.0283031536113934
UBE2H	43.3477	0.00326683087027912	0.0283058943089429
DRAP1	43.3317	0.003280436312456	0.0283935091277889
PSTPIP1	43.3281	0.00328360309641096	0.0283935091277889
KLHL21	43.3236	0.00328735632183907	0.0283971631205673
ALOX5AP	43.301	0.00330412854797091	0.0285131578947368
TMED9	43.2872	0.00331456720619283	0.0285464646464648
PIGB	43.2871	0.00331468449448746	0.0285464646464648
IRF8	43.2528	0.00334083978418953	0.0287426841574167
SRSF9	43.2439	0.00334834623504576	0.0287782258064518
KIF3B	43.2232	0.00336300727187422	0.0288751258811678
ZBTB1	43.2073	0.00337461881304246	0.0289456740442656
NFIL3	43.1954	0.00338564391273755	0.0290110552763822
HSP90AB1	43.1606	0.00341179920243961	0.0292058232931728
IRF1	43.1346	0.00343361482524041	0.0293630892678031
CPD	43.1243	0.00344065212291811	0.0293937875751501
ECHS1	43.1053	0.00345847994370163	0.0295165165165166
PFKM	43.0837	0.00347372742200325	0.0296169999999997
POU6F1	43.0614	0.0034935491437954	0.0297562437562434
DUSP10	43.0412	0.0035105559465165	0.0298712574850296
ZC3HAV1	43.0368	0.00351442646023925	0.0298743768693917
RP2	43.0135	0.00353178512784424	0.02999203187251
RPIA	42.9824	0.00355840957072484	0.0301698113207552
CACNA1F	42.9778	0.00356216279615296	0.0301698113207552
C16ORF80	42.9766	0.00356333567909928	0.0301698113207552
EIF1	42.9606	0.00357741027445457	0.0302589285714283
T	42.911	0.00361541168191415	0.0305500495540139
HBB	42.9013	0.0036215106732348	0.0305712871287127
WDR47	42.8926	0.0036266713581985	0.0305845697329381
PTPRS	42.8859	0.00363148017827819	0.0305948616600789
NR3C1	42.8658	0.00365012901712414	0.0306175024582104
SNAPC3	42.8654	0.0036503635937134	0.0306175024582104
S100A8	42.864	0.00365130190007035	0.0306175024582104
KIAA0232	42.8639	0.00365130190007035	0.0306175024582104
CYFIP1	42.8625	0.00365212291813277	0.0306175024582104
TM7SF2	42.8518	0.0036603330987568	0.0306561886051085
PIK3CG	42.8205	0.00368707482993202	0.0308498527968601
ACACA	42.7995	0.00370689655172418	0.0309852941176474
PDE4B	42.788	0.00371616232699978	0.031032321253673
RAB13	42.7457	0.00375181796856672	0.0312994129158511
SGK1	42.7051	0.00378512784424112	0.0315464320625609
RPS6KB1	42.6902	0.00379767769176631	0.0316201171874996
MRC1	42.6842	0.00380213464696222	0.0316263414634145
JMJD6	42.6781	0.00380788177339897	0.0316432748538008
DDX17	42.6662	0.00381808585503163	0.0316750972762646
TMSB10	42.6652	0.00381914144968332	0.0316750972762646
AFF3	42.5931	0.00387872390335442	0.0321378640776698
ALDOA	42.5892	0.00388247712878254	0.0321378640776698
GALNT3	42.5814	0.00388951442646024	0.0321648884578079
ADSL	42.5718	0.0038978418953789	0.0322025193798454
SPTLC2	42.55	0.00391543513957304	0.0323027079303679
TALDO1	42.5478	0.00391754632887642	0.0323027079303679
RBMS1	42.5187	0.00394135585268596	0.032467632850242
PARK7	42.5121	0.00394862772695281	0.0324961389961387
SCD	42.5012	0.00395918367346937	0.0325187680461982
SH3BGRL	42.4998	0.00396059113300495	0.0325187680461982
ITGAV	42.4968	0.00396281961060285	0.0325187680461982
HLA-E	42.4926	0.00396762843068266	0.0325269230769234
ZNF268	42.4801	0.00397677691766363	0.03257060518732
FAM69A	42.4187	0.00403272343420125	0.032997120921305
PVR	42.4048	0.0040455078583157	0.0330584291187743
IL4R	42.403	0.00404797091250297	0.0330584291187743
NISCH	42.3966	0.00405348346235046	0.0330717703349283
GNA13	42.3697	0.00407752756274926	0.0332361376673042
GSTZ1	42.3592	0.00408562045507854	0.0332414122137402
RPS26	42.3588	0.00408597231996244	0.0332414122137402
STIP1	42.3508	0.00409218859957772	0.0332602478550997
AKR1B1	42.3253	0.00411388693408399	0.033404761904762
MFHAS1	42.3155	0.00412491203377907	0.0334624167459566
SRSF8	42.2449	0.00419035890218156	0.0339610266159695
RASSF1	42.2353	0.00419739619985926	0.033985754985755
FNDC3A	42.227	0.0042045507858316	0.0340113851992412
ZFAND5	42.2165	0.00421581046211583	0.034051087984863
GEMIN2	42.213	0.00421956368754395	0.034051087984863
SNRNP70	42.2116	0.00422144030025806	0.034051087984863
COPS8	42.197	0.00423703964344357	0.0341446124763704
CCR7	42.1659	0.00426659629368986	0.0343503305004719
SIPA1L3	42.1555	0.00427668308702789	0.0343990566037734
CDKN1B	42.1285	0.00430143091719448	0.0345461393596984
NXF1	42.1264	0.00430307295331922	0.0345461393596984
EIF4A2	42.1204	0.00430870279146145	0.0345587958607717
SNRPA	42.1074	0.0043218390804598	0.0346315789473687
FYB	42.0985	0.00433063570255687	0.034669483568075
ARIH2	42.0382	0.00438447102979123	0.0350468603561391
TGFB2	42.0365	0.00438599577762144	0.0350468603561391
TAPBP	42.0319	0.00439021815622798	0.0350477528089885
AP2S1	42.0224	0.00439983579638747	0.0350915887850466
CD52	42.0174	0.00440394088669949	0.0350915887850466
GZMA	42.0077	0.00441191649073425	0.035122315592904
RSBN1	42.0025	0.00441684259910857	0.0351287313432833
RASGRP3	41.9798	0.00443959652826653	0.0352767940354151
RNFT2	41.9725	0.00444733755571192	0.0353054003724393
RTF1	41.9403	0.0044820548909219	0.0355479069767443
EIF4E2	41.9216	0.00450117288294627	0.0356378830083566
TUBB3	41.9206	0.00450175932441943	0.0356378830083566
POM121L9P	41.9048	0.00451782782078347	0.0356965772432935
ACOT13	41.9005	0.00452181562280085	0.0356965772432935
GDE1	41.8996	0.00452322308233644	0.0356965772432935
DYRK2	41.8969	0.00452592071311286	0.0356965772432935
NFYC	41.8915	0.00453155055125498	0.0357079482439926
SNX1	41.8808	0.00454257565095006	0.0357617728531858
CDK3	41.8648	0.00455852685901947	0.0358287292817676
GNS	41.8627	0.0045612244897959	0.0358287292817676
ATP5J	41.8612	0.00456368754398306	0.0358287292817676
PKN1	41.8397	0.00458491672531081	0.0359622815087396
UBE2S	41.8218	0.00460321369927286	0.036052341597796
PXN	41.8202	0.00460485573539759	0.036052341597796
ZBED1	41.796	0.0046281961060286	0.0361979835013749
MAD2L1	41.7921	0.00463194933145672	0.0361979835013749
S100A10	41.777	0.00464578935022286	0.0362728937728939
USP33	41.7216	0.00470232230823364	0.0366806953339433
YKT6	41.7076	0.00471721792165147	0.0367326642335765
PLP2	41.7071	0.00471780436312452	0.0367326642335765
WHSC1	41.7021	0.00472190945343653	0.0367326642335765
RPS27	41.6606	0.00476014543748537	0.0369963536918872
CDHR1	41.6534	0.00476823832981466	0.0370255009107466
LCP1	41.6393	0.00478325123152712	0.0371082802547773
ACAP1	41.6306	0.00479322073657051	0.0371518181818184
MRPS27	41.6137	0.00481011025099698	0.0372488646684834
TNFRSF10D	41.6041	0.00482019704433501	0.0372931034482761
HDGF	41.5927	0.00483474079286883	0.0373717135086126
PSMB8	41.556	0.00487743373211358	0.0376675724637685
MOB4	41.533	0.00490182969739617	0.0378217194570133
FAM98A	41.5062	0.00493068261787477	0.0379882671480146
ACVR1B	41.5035	0.00493361482524046	0.0379882671480146
MAP2K2	41.5	0.00493678160919542	0.0379882671480146
GATA3	41.4721	0.00496551724137928	0.0381527403414198
LILRB2	41.4659	0.00497173352099456	0.0381527403414198
GHITM	41.4618	0.00497536945812804	0.0381527403414198
TGFBI	41.4601	0.00497759793572605	0.0381527403414198
FBXL14	41.4574	0.00498053014309174	0.0381527403414198
FEM1C	41.4295	0.00501055594651656	0.0383482944344705
SQLE	41.4165	0.00502451325357733	0.0384206278026909
CLASP2	41.3985	0.00504445226366412	0.0385080500894453
STRN	41.3958	0.00504914379544918	0.0385080500894453
ORAI2	41.3951	0.00504949566033308	0.0385080500894453
RPS6KA2	41.3581	0.00509300961764014	0.0388051831992849
PPP3CC	41.3522	0.00509828759089848	0.0388107142857146
AP3S1	41.3334	0.00511670185315505	0.0389161462979482
IL18RAP	41.3133	0.00513898662913437	0.0390088967971528
CD19	41.3101	0.00514262256626785	0.0390088967971528
MBD2	41.3099	0.00514262256626785	0.0390088967971528
CASK	41.3028	0.0051516537649543	0.039042666666667
N4BP2L2	41.2893	0.00516842599108613	0.0391349911190057
GALC	41.2804	0.00517839549612953	0.0391756876663712
BTN2A1	41.2707	0.00518824771287829	0.0392154255319152
ADA	41.2387	0.00522425521932912	0.0394526129317981
TSPYL5	41.2103	0.00525697865353036	0.0396646017699114
BTK	41.2059	0.00526331222144027	0.0396772767462421
SRP14	41.1892	0.00528348580811633	0.0397941696113073
COCH	41.1817	0.00529122683556182	0.0397980599647264
GLRX	41.1795	0.00529333802486509	0.0397980599647264
KIAA0907	41.1665	0.00531022753929156	0.0398898678414095
MAN2B2	41.1578	0.00531972789115642	0.0399260563380279
DCTD	41.1332	0.00535151301900072	0.0401292875989447
USP24	41.114	0.00537391508327467	0.0402618629173988
MYL12B	41.1003	0.00538857612010324	0.0403333333333329
MARCH2	41.0968	0.0053929157870044	0.0403333333333329
SRSF5	41.0746	0.0054224724372508	0.0405188431200704
GTF2A2	40.9905	0.0055256861365236	0.0412465034965033
ZFY	40.9857	0.00552955665024635	0.0412465034965033
RARA	40.9828	0.00553436547032604	0.0412465034965033
CDC42	40.9774	0.00554081632653058	0.0412585152838426
RECK	40.9618	0.00555700211118926	0.0413077593722752
MIR22HG	40.9617	0.00555711939948389	0.0413077593722752
SCAF8	40.9574	0.00556310110251002	0.0413162020905927
NDUFB8	40.9453	0.00557776213933847	0.0413890339425586
RASSF2	40.9151	0.00561447337555709	0.041579861111111
GCLC	40.9139	0.00561552897020878	0.041579861111111
SOCS3	40.9121	0.00561810931269058	0.041579861111111
ELL2	40.896	0.00563664086324189	0.0416808326105814
DSTN	40.8924	0.00564203612479475	0.041684575389948
NEDD8	40.8777	0.00566045038705132	0.0417844155844152
RBBP4	40.8695	0.00567088904527324	0.0418252595155706
VCL	40.8649	0.00567675346000474	0.0418323249783927
ZHX2	40.8577	0.00568578465869107	0.0418626943005182
ERCC1	40.8532	0.00569164907342246	0.0418697152717859
MDH2	40.8435	0.00570267417311754	0.0418880275624458
FAM89B	40.842	0.00570396434435838	0.0418880275624458
YWHAZ	40.8355	0.00571147079521461	0.0419070567986229
CCS	40.8143	0.00573551489561341	0.0420300687285221
MVP	40.8119	0.00573809523809521	0.0420300687285221
SLC2A5	40.7804	0.00577726952850111	0.0422305055698375
DNAJC4	40.7788	0.00577961529439364	0.0422305055698375
RHOA	40.7776	0.00578031902416143	0.0422305055698375
LITAF	40.7374	0.00582875908984282	0.0425479452054793
SMC4	40.7311	0.00583673469387758	0.0425697177074424
AIF1	40.7022	0.00587543983110483	0.0428153846153845
PPP2R5B	40.6867	0.00589690358902184	0.042925767918089
S100A9	40.6829	0.00590065681444996	0.042925767918089
PDXK	40.655	0.00593818906873089	0.0431619778346118
OPTN	40.621	0.00598651184611776	0.0434761499148211
DYRK1A	40.6161	0.00599249354914377	0.0434825531914892
CCNE2	40.5948	0.00602087731644385	0.0436513605442179
TMC6	40.5893	0.00602932207365703	0.0436519524618
GAB2	40.5877	0.00603119868637114	0.0436519524618
MKLN1	40.5735	0.00605055125498477	0.0437548770144191
GRK5	40.5617	0.00606486042692944	0.0438211864406783
SURF1	40.5394	0.00609031198686372	0.0439678238780695
CYB5R3	40.5286	0.0061054421768707	0.0440388841927304
PSMB2	40.5249	0.00611048557353977	0.0440388841927304
TWF1	40.5177	0.00612010321369927	0.0440709459459459
RABGGTB	40.5068	0.00613417780905468	0.0441095197978098
WEE1	40.5042	0.00613828289936669	0.0441095197978098
GLRA3	40.502	0.00614098053014311	0.0441095197978098
UBE2E1	40.4788	0.00617370396434436	0.044307239057239
IGJ	40.4738	0.0061801548205489	0.0443162321278385
GNB5	40.4481	0.00621170537180393	0.044505042016807
UBE2L6	40.4426	0.00621979826413321	0.0445256087321577
ANP32A	40.4284	0.00623774337321137	0.0446166107382551
JAK2	40.4213	0.00624700914848697	0.0446454316848281
PDK4	40.4125	0.00626002814919069	0.0447010050251255
SYNE1	40.3906	0.00628970208773161	0.0448545150501675
HUS1	40.3892	0.00629204785362425	0.0448545150501675
GNRH1	40.3786	0.0063070607553366	0.044923976608187
RAC2	40.3713	0.00631538822425526	0.0449457429048417
KRT10	40.3529	0.0063407224958949	0.0450884070058381
USP9X	40.3467	0.00634881538822429	0.0451083333333336
RNF11	40.3367	0.00636218625381191	0.0451656952539553
UBE2K	40.3162	0.00639021815622798	0.045326955074875
PGAM1	40.2807	0.00643619516772231	0.0455277547638775
STAT4	40.2778	0.00643924466338264	0.0455277547638775
PSMA1	40.2774	0.00643971381656105	0.0455277547638775
SERPINH1	40.2767	0.0064413558526859	0.0455277547638775
MEGF9	40.2743	0.00644522636640865	0.0455277547638775
UBFD1	40.2401	0.00649542575650952	0.0458443708609273
PCCB	40.205	0.00654327938071786	0.0460973597359739
GNAZ	40.2042	0.00654480412854797	0.0460973597359739
GPX7	40.1986	0.00655277973258273	0.0460973597359739
ABCA3	40.1985	0.00655289702087736	0.0460973597359739
HSPA5	40.1618	0.00660403471733517	0.0464187963726296
ATXN10	40.1416	0.00663581984517947	0.0466037891268535
ZNF529	40.1278	0.00665822190945342	0.0467226337448559
BPGM	40.1181	0.0066714754867464	0.0467771381578946
TSPAN3	40.0967	0.00670255688482291	0.0469564502875925
CSNK1D	40.0898	0.00671229181327704	0.0469696472518458
RPS24	40.0878	0.00671545859723199	0.0469696472518458
CHD4	40.047	0.00677762139338489	0.0473655737704915
PRKCQ	40.0122	0.00682840722495892	0.0476472995090016
UBE2G2	40.0114	0.00682911095472671	0.0476472995090016
COQ7	40.003	0.00684189537884117	0.0476974652493866
S100A13	39.9808	0.0068756744076941	0.0478937908496731
COX7A2L	39.9718	0.00688857612010318	0.0479444897959182
STRN3	39.9217	0.00696340605207602	0.048425774877651
EPB41L2	39.9162	0.00697208538587846	0.0484466177669109
PTPLB	39.9005	0.00699765423410748	0.0485846905537462
SUPT5H	39.8957	0.00700469153178518	0.0485939788445894
CHST15	39.8901	0.00701348815388225	0.0486154471544716
HMGCS1	39.8773	0.00703225428102272	0.0487059301380989
VPS11	39.8684	0.00704738447102982	0.0487420924574207
NUP98	39.8673	0.00704890921885992	0.0487420924574207
TRAPPC10	39.8477	0.0070776448510439	0.0489011345218803
CYBA	39.8094	0.00713558526859015	0.0492459546925564
TCEA1	39.8069	0.007139103917429	0.0492459546925564
CD46	39.7947	0.00715857377433737	0.0493319903303788
CLTA	39.785	0.00717253108139804	0.0493319903303788
ZFX	39.783	0.00717475955899605	0.0493319903303788
AUTS2	39.7796	0.00717863007271879	0.0493319903303788
LILRB3	39.7784	0.0071805066854328	0.0493319903303788
CCT3	39.7618	0.00720525451559939	0.0494621578099842
PFDN4	39.7448	0.00722789115646261	0.0495776347546261
RASGRP2	39.7382	0.00723809523809527	0.0495951807228919
PTP4A1	39.7354	0.00724208304011265	0.0495951807228919
PPIG	39.6997	0.00729392446633825	0.0498757016840418
OFD1	39.6992	0.00729474548440068	0.0498757016840418
WAPAL	39.6955	0.00730154820548912	0.0498822115384617

## Sheet: Supplementary Table 2
CERS6						TCF7						MYBL1
GSE2466	GSE38611	GSE39671	GSE22762	GSE46261		GSE2466	GSE38611	GSE39671	GSE22762	GSE46261		GSE2466	GSE38611	GSE39671	GSE22762	GSE46261
PCDH9	LPL	LHFPL2	APBB2	LPL		LPL		LHFPL2	APBB2	LPL			FADS3	PEBP1	LPL	LPL
BCL7A	CRY1	PEBP1	KLK1	CRY1		LDOC1		CREB3L2	HLA-DMA	CRY1			NMB	GALNT2	KLK1	CRY1
CPM	FLNB	LDHB	CHML	LDOC1		SERPINB8		ATOX1	UGT8	LDOC1			CRIP2	PTK2	RNF41	LDOC1
LIG1	DPP4	AKAP12	PAK1	BCL7A		PHF16		ARHGAP44	LPL	BCL7A			TBC1D2B /// LOC646938 /// OTTHUMG00000172906 /// RP11-160C18.4	LPL	BCL7A	BCL7A
ITPR3		HMGN3	ZAP70	FLNB		TNFRSF13B		TPD52	CREB3L2	ATOX1			FGL2	USP6NL	GSK3B	ARSD
USP6NL		ATOX1	TPM2	CPM		DOCK10		NME1	SFTPB	PHEX			ZNF804A	KLK2	OSBPL3	FADS3
		BCAT1	PHACTR2	ARSD		DOK2		TMED3	PHEX	TGFBR3				MAP2K6	ADRBK2	SPG20
		TP53I11	CRY1	ATOX1		SNED1		CD86	WSB2	GAB1				TBL1X	RHOQ	RNF41
		WSB2	HOMER2	FADS3		HOMER3		GMDS	TGFBR3	PLD1				NMB	AKT3	DFNA5
		SERPINB6	AKAP12	PHEX		MNDA		COX5A	GAB1	IGF1R				BCL7A	ADD3	HOMER2
		FARP1	CCND2	SPG20		SLC4A7		LAIR1	DIP2C	DMD				PTCH1	MPZL1	CRIP2
		CD63	LDOC1	WSB2		MARCKS		HOMER3	DFNA5	DFNA5				EGR3	FGL2	RFC5
		SPG20	APP	FARP1 /// FARP1-IT1		PDE8A		RAB11A	GALNT2	APP				SYNJ2	HOMER3	NMB
		TLE1	FHL1	GAB1		CCL5		DLGAP4	BCAT1	HOMER2				HSP90B1	KLF12	PRF1
		CDK2AP1	SPG20	PLD1		SLAMF1		LPL	NMB	ME2				TBC1D2B	LAIR1	AAK1
		CTSC	MYLK	FRMD4B		TBC1D2B		CNTNAP2	INPP5F	TNFRSF13B				SIPA1L1	PTPN4	FYN
		DPP4	TRIM2	IGF1R		CD247		MYL9	TBC1D1	RBMS3				ZBTB20	RPS6KA5	IL2RB
		ZNF804A	ITPR3	CLEC2B		SORL1		SLAMF1	FADS3	FRK				NUCB2	SLC4A7	FGL2
		COL4A3	PPFIBP2	CHML				PHACTR2	HOMER2	DIP2C				FADS3	SYNJ2	SEC31B
		CHML	COBLL1	APP				PIP4K2A	AKAP12	SNX29 /// OTTHUMG00000129827 /// AC007601.2				SORL1	CD86	SLC16A6
		ARSD	NUCB2	ME2				SNED1	LDOC1	LMO7				ZAP70	ZNF804A	GLRA3
		BANK1		IFI44				NMB	IGSF3	SERPINF1				LRCH1	ZBTB20	TBC1D2B
		LPL		DPYD				SLC4A7	RAB40B	VAMP5				FUT8	IL2RB
		IGF1R		PRKCA				PDE8A	LRMP	HSD17B3				CRIP1	TBC1D2B
		FGFR1		FHL1				TGFBR3	TBL1X	CCDC6				CD247
		ARHGEF10		KCNJ2				SYNJ2	ARHGEF10	FCHO1				AAK1
		ITPR3		SNX29 /// OTTHUMG00000129827 /// AC007601.2				UGT8	CD6	DOK2
		PHACTR2		LMO7				TBC1D2B	DLGAP4	MYL9
		LDOC1		PHACTR2				DIP2C	AKT3	LHFPL2
		MYLK		PCDH9				RBMS3	KLF7	BMPR1A /// BMPR1APS2
		BCL7A		DPP4				TNFRSF13B	EHD1	SORL1
		PTCH1		VAMP5				NUCB2	HOMER3	HOMER3
		ACVR2A		CAV1				SKI	KLF12	PDE8A
		PAK1		LDHB				HOMER2	CD80	SLC4A7
		P2RX1		PACS2 /// OTTHUMG00000170451 /// RP11-521B24.7				SORL1	DOK2	USP6NL
		HSP90B1		IL10RA				WIPI2	SLC4A7	TBC1D2B
		SEC31B		ZNF804A				DOK2	SYNJ2	NCAPH
		COBLL1		GLRA3				CPT1A	RASGRP1
		ZBTB20		COBLL1 /// SNORA70F				LRCH1	COBLL1
		APP		NRIP1				MAP3K8	IL2RB
		CPM						CD247	NUCB2
		ZAP70						RASGRP1	LHFPL2
		CRY1							SNED1
		FUT8							SORL1
		PPFIBP2							NRIP1
		CD47							AAK1
		SDC3							SLAMF1
									CD247
									PDE8A
